# Supplementary material for: Large-Scale Gene Disruption in Magnaporthe oryzae Identifies MC69, a Secreted Protein Required for Infection by Monocot and Dicot Fungal Pathogens
Source: PLoS Pathog. 2012 May 10;8(5):e1002711. doi: 10.1371/journal.ppat.1002711 (PMC3349759; doi:10.1371/journal.ppat.1002711)
Supplement: Table S1 — SuperSAGE result of cAMP-treated Magnaporthe oryzae strain 70-15. (XLS) [file ppat.1002711.s012.xls]

## Sheet: Sheet1
Table S1. SuperSAGE result of cAMP-treated Magnaporthe oryzae strain 70-15.
Gene ID	Number of tags	Description	HMM score	Signal peptide length	Remark
MGG_16718	1972	hypothetical protein	0.974	20
MGG_10315	1956	hydrophobin-like protein MPG1	1	19
MGG_12847	680	hypothetical protein	0.998	16
MGG_02296	607	hypothetical protein	0.97	17	Gene disruption
MGG_17308	546	hypothetical protein	0.97	38
MGG_04603	509	hypothetical protein	0.996	20
MGG_09351	413	aspergillopepsin-F	0.998	19
MGG_16853	388	hypothetical protein	0.809	20
MGG_04372	374	hypothetical protein	0.857	27
MGG_15814	344	peptidyl-prolyl cis-trans isomerase B	0.999	26
MGG_17536	329	hypothetical protein	1	22
MGG_17579	323	hypothetical protein	0.994	18
MGG_17855	323	hypothetical protein	1	24
MGG_05913	295	hypothetical protein	0.996	26
MGG_05871	278	hypothetical protein	0.956	20
MGG_08210	267	endoplasmic reticulum vesicle protein 25	0.998	23
MGG_03670	223	subtilisin-like proteinase Spm1	0.992	20
MGG_10827	219	hypothetical protein	0.922	21
MGG_07328	215	hypothetical protein	0.934	29
MGG_04689	209	glucan 1,3-beta-glucosidase	0.973	17
MGG_08164	203	protein disulfide-isomerase erp38	0.998	22
MGG_06771	170	hypothetical protein	1	17
MGG_04202	169	MAS3 protein	0.946	19
MGG_07292	154	hypothetical protein	1	23
MGG_09055	151	hypothetical protein	0.998	23
MGG_06824	150	hypothetical protein	1	17
MGG_03014	149	hypothetical protein	0.977	16
MGG_00592	148	cell wall glucanosyltransferase	0.99	20
MGG_04582	127	hypothetical protein	0.928	20
MGG_09610	125	hypothetical protein	0.995	19
MGG_01609	124	hypothetical protein	0.999	17	Gene disruption
MGG_06189	124	hypothetical protein	0.995	18
MGG_02239	121	hypothetical protein	0.992	19
MGG_00052	116	hypothetical protein	0.99	18	Gene disruption
MGG_17486	116	hypothetical protein	0.879	26
MGG_15185	115	agglutinin isolectin 1	0.997	22
MGG_01444	114	hypothetical protein	0.97	18
MGG_01944	111	hypothetical protein	0.997	17
MGG_08132	111	hypothetical protein	0.908	16
MGG_09849	99	hypothetical protein	0.999	19
MGG_13578	98	sulphydryl oxidase	0.999	19
MGG_08830	96	hypothetical protein	0.911	22
MGG_00737	92	hypothetical protein	1	18
MGG_02971	92	actin-like protein 2/3 complex subunit 4	0.822	29
MGG_03593	84	hypothetical protein	0.957	18	Gene disruption
MGG_03691	82	hypothetical protein	1	21
MGG_12606	81	hypothetical protein	0.998	22
MGG_09246	79	protease	0.962	20	Gene disruption
MGG_00527	78	hypothetical protein	0.997	18
MGG_04919	75	hypothetical protein	1	31
MGG_05533	72	chitinase 1	0.992	19
MGG_06722	72	1,3-beta-glucanosyltransferase gel2	0.894	18
MGG_01255	71	hypothetical protein	0.965	21
MGG_04599	71	hypothetical protein	0.997	17
MGG_05912	70	N-acyl-L-amino acid amidohydrolase	0.989	24	Gene disruption
MGG_05785	69	levanase	0.992	19	Gene disruption
MGG_01612	66	hypothetical protein	0.976	24
MGG_05366	65	feruloyl esterase B	0.964	22	Gene disruption
MGG_03347	64	hypothetical protein	0.992	20	Gene disruption
MGG_08354	63	hypothetical protein	0.99	18
MGG_07471	62	hypothetical protein	1	20
MGG_06336	59	integral membrane protein	0.951	22
MGG_14244	59	hypothetical protein	1	21
MGG_02085	58	FAD-linked sulfhydryl oxidase ALR	0.853	26
MGG_07220	58	iron transport multicopper oxidase FET3	0.902	20
MGG_14270	53	hypothetical protein	1	21
MGG_00539	52	hypothetical protein	0.999	20
MGG_07623	52	hypothetical protein	0.995	26
MGG_11469	52	hypothetical protein	0.976	21
MGG_12275	50	hypothetical protein	0.979	21
MGG_01505	48	hypothetical protein	0.834	20
MGG_05344	48	SnodProt1	0.994	18
MGG_08275	47	hypothetical protein	0.998	19	Gene disruption
MGG_01134	44	cell wall glucanase	0.991	21
MGG_05503	44	high-affinity nickel-transporter nixA	0.927	39
MGG_04183	43	hypothetical protein	0.872	25
MGG_05070	42	hypothetical protein	0.976	22
MGG_07973	42	surface protein 1	0.995	16
MGG_08926	42	hypothetical protein	0.862	21
MGG_06008	41	hypothetical protein	0.999	18
MGG_09389	41	hypothetical protein	0.993	24
MGG_10877	41	hypothetical protein	0.999	26	Gene disruption
MGG_15751	41	hypothetical protein	0.994	18
MGG_10679	40	hypothetical protein	1	24
MGG_02821	39	dolichyl-di-phosphooligosaccharide-protein glycotransferase	1	19
MGG_11750	39	hypothetical protein	0.997	16
MGG_03346	38	aspartylglucosaminidase	0.999	22
MGG_10824	38	hypothetical protein	0.999	19
MGG_13009	38	hypothetical protein	0.998	20	Gene disruption
MGG_14061	38	oxalate decarboxylase oxdD	0.987	16
MGG_05109	37	hypothetical protein	0.831	40
MGG_06004	37	prohibitin-1	0.997	24
MGG_07225	37	hypothetical protein	0.965	25
MGG_02848	36	hypothetical protein	1	16	Gene disruption
MGG_10400	36	GPI-anchored cell wall beta-1,3-endoglucanase EglC	0.968	20
MGG_14307	36	L-ascorbate oxidase	1	18
MGG_00314	35	lipase 4	0.864	19	Gene disruption
MGG_05092	35	hypothetical protein	0.999	18	Gene disruption
MGG_09640	35	alpha-amylase 1	0.967	20
MGG_09079	34	hypothetical protein	0.999	20
MGG_06653	33	hypothetical protein	1	19
MGG_00081	32	hypothetical protein	0.999	18
MGG_00752	32	hypothetical protein	0.864	33
MGG_05608	32	hypothetical protein	0.995	17	Gene disruption
MGG_12354	32	hypothetical protein	0.823	33
MGG_15871	32	hypothetical protein	0.972	23
MGG_05531	31	hypothetical protein	1	21
MGG_09733	31	secreted glucosidase	0.987	18
MGG_17680	31	hypothetical protein	0.846	31
MGG_08758	30	aminopeptidase Y	0.981	18
MGG_05753	29	protein disulfide-isomerase	0.988	20
MGG_09465	29	hypothetical protein	1	20	Gene disruption
MGG_00922	28	vacuolar protease A	0.904	17
MGG_02853	28	nuclease PA3	0.988	21
MGG_09100	27	cutinase	0.997	18
MGG_09716	27	carboxypeptidase A2	0.994	22	Gene disruption
MGG_04527	26	hypothetical protein	0.994	35
MGG_05083	26	hypothetical protein	0.999	16
MGG_01732	25	3-carboxymuconate cyclase	0.983	25
MGG_08833	25	hypothetical protein	0.905	24
MGG_12020	25	phosphate-repressible acid phosphatase	0.906	27
MGG_06057	23	multispanning membrane protein	0.993	26
MGG_07300	23	cellulose-growth-specific protein	0.982	17
MGG_06166	22	hypothetical protein	0.846	21
MGG_07716	22	DnaJ domain-containing protein	1	22
MGG_08096	22	transmembrane emp24 domain-containing protein 9	0.984	16
MGG_09563	22	hypothetical protein	0.806	33
MGG_10066	22	hypothetical protein	1	20
MGG_12114	22	hypothetical protein	0.998	26
MGG_00210	21	hypothetical protein	0.979	30
MGG_01557	21	phosphatidylglycerol/phosphatidylinositol transfer protein	0.999	18
MGG_09321	21	hypothetical protein	0.979	22
MGG_00505	20	septation protein SUN4	0.993	20	Gene disruption
MGG_05483	20	hypothetical protein	0.994	18
MGG_07920	20	arylsulfatase	0.878	18
MGG_14087	20	beta 1,3 exoglucanase	0.911	25
MGG_14854	20	fmp52-2	0.864	19
MGG_01678	19	hypothetical protein	0.967	18
MGG_01970	19	acetylornithine deacetylase	0.936	21
MGG_02926	19	hypothetical protein	0.987	27
MGG_04757	19	hypothetical protein	1	23	Gene disruption
MGG_08523	19	laccase-1	0.913	20
MGG_08559	19	hypothetical protein	1	19
MGG_11913	19	hypothetical protein	0.999	19
MGG_16417	19	hypothetical protein	0.914	23
MGG_17721	19	hypothetical protein	1	18
MGG_02339	18	hypothetical protein	0.992	15
MGG_02503	18	glucose-regulated protein	0.987	34
MGG_08706	18	hypothetical protein	0.918	26
MGG_11710	18	hypothetical protein	0.801	24
MGG_00775	17	carboxypeptidase KEX1	0.998	24
MGG_03484	17	acyl carrier protein	0.921	38
MGG_09765	17	hypothetical protein	1	20
MGG_16044	17	hypothetical protein	0.977	20
MGG_17666	17	hypothetical protein	1	19
MGG_00636	16	GPI mannosyltransferase 2	0.829	33
MGG_01064	16	hypothetical protein	0.999	19	Gene disruption
MGG_02915	16	FAD binding domain-containing protein	0.939	21
MGG_03565	16	DnaJ and TPR domain-containing protein	0.903	24
MGG_06187	16	hypothetical protein	0.814	36
MGG_07341	16	hypothetical protein	0.999	22
MGG_07559	16	tripeptidyl-peptidase 1	0.977	18
MGG_08823	16	hypothetical protein	0.935	25
MGG_01149	15	hypothetical protein	1	22
MGG_03245	15	aldose 1-epimerase	1	22	Gene disruption
MGG_05020	15	N-acetylglucosaminyl-phosphatidylinositol de-N-acetylase	0.993	27
MGG_06844	15	hypothetical protein	0.988	18
MGG_09918	15	hypothetical protein	0.999	25
MGG_12165	15	hypothetical protein	0.991	16
MGG_17690	15	ER membrane protein	0.999	20
MGG_00150	14	hypothetical protein	0.998	30
MGG_01367	14	hypothetical protein	0.996	25
MGG_02602	14	hypothetical protein	0.999	19
MGG_07194	14	hypothetical protein	0.998	27
MGG_08593	14	hypothetical protein	0.979	19
MGG_09404	14	feruloyl esterase B	0.974	21
MGG_00339	13	hypothetical protein	0.997	25
MGG_01453	13	hypothetical protein	0.944	24
MGG_01657	13	hypothetical protein	0.998	30
MGG_03599	13	acidic endochitinase SE2	0.971	21
MGG_07234	13	FK506-binding protein 2	1	19
MGG_07790	13	ligninase H2	0.995	17
MGG_08817	13	hypothetical protein	0.997	18
MGG_09922	13	beta-hexosaminidase subunit beta	0.956	20
MGG_02393	12	cutinase	1	21
MGG_02745	12	hypothetical protein	0.894	31
MGG_05456	12	hypothetical protein	0.996	16
MGG_06068	12	hypothetical protein	0.998	27
MGG_09602	12	hypothetical protein	0.956	18
MGG_11224	12	hypothetical protein	0.999	18
MGG_15749	12	hypothetical protein	0.91	31
MGG_16223	12	hypothetical protein	0.819	29
MGG_18113	12	hypothetical protein	0.999	16
MGG_02849	11	hypothetical protein	0.938	21
MGG_04028	11	NADH2 dehydrogenase subunit 14K	0.961	17
MGG_07704	11	carboxypeptidase A	0.947	15	Gene disruption
MGG_09641	11	hypothetical protein	0.99	19
MGG_09782	11	hypothetical protein	1	20
MGG_09956	11	PRO41 protein	0.915	25
MGG_10843	11	SIL1	0.998	18
MGG_11605	11	hypothetical protein	0.995	23
MGG_11991	11	hypothetical protein	1	20
MGG_13764	11	bilirubin oxidase	0.944	23
MGG_04490	10	hypothetical protein	0.888	36
MGG_04870	10	hypothetical protein	0.902	17
MGG_04922	10	alpha-N-arabinofuranosidase 2	0.996	30
MGG_06402	10	cellulase	0.999	21
MGG_07877	10	dipeptidyl-peptidase V	0.927	18	Gene disruption
MGG_08973	10	hypothetical protein	0.861	24
MGG_09840	10	acetylxylan esterase 2	0.996	17
MGG_10252	10	hypothetical protein	0.983	19
MGG_15371	10	hypothetical protein	0.998	20
MGG_16489	10	hypothetical protein	0.998	20
MGG_17319	10	hypothetical protein	1	21
MGG_00171	9	mannan polymerase complexes MNN9 subunit	0.892	40
MGG_00552	9	acid phosphatase	0.997	19	Gene disruption
MGG_00802	9	hypothetical protein	0.816	19
MGG_02338	9	hypothetical protein	0.999	18
MGG_02540	9	isovaleryl-CoA dehydrogenase 2	0.831	33
MGG_05232	9	hypothetical protein	1	19	Gene disruption
MGG_05716	9	hypothetical protein	0.998	23	Gene disruption
MGG_05792	9	hypothetical protein	0.996	18
MGG_15725	9	hypothetical protein	0.887	36
MGG_16238	9	hypothetical protein	0.995	29
MGG_01343	8	hypothetical protein	0.999	25
MGG_01843	8	phosphatidylethanolamine-binding protein	0.895	23	Gene disruption
MGG_02715	8	hypothetical protein	1	22
MGG_03203	8	54S ribosomal protein L16	0.92	21
MGG_03962	8	hypothetical protein	1	24
MGG_07791	8	surface protein 1	0.999	18
MGG_10699	8	hypothetical protein	0.998	18
MGG_11610	8	hypothetical protein	0.998	20
MGG_18021	8	hypothetical protein	0.888	36
MGG_00659	7	glucan 1,3-beta-glucosidase	0.955	21	Gene disruption
MGG_02819	7	hypothetical protein	0.869	21
MGG_03620	7	glucose transporter rco-3	0.978	32
MGG_03682	7	hypothetical protein	0.985	25
MGG_03887	7	hypothetical protein	0.99	32
MGG_04732	7	acidic mammalian chitinase	0.997	25
MGG_08086	7	hypothetical protein	0.999	20
MGG_09763	7	hypothetical protein	0.994	17
MGG_10494	7	chitobiosyldiphosphodolichol beta-mannosyltransferase	0.99	17
MGG_12337	7	MAS3 protein	0.993	21
MGG_13177	7	hypothetical protein	0.984	19
MGG_16429	7	hypothetical protein	0.996	24
MGG_00227	6	hypothetical protein	0.99	20
MGG_00322	6	hypothetical protein	0.862	25
MGG_00994	6	mannosyl-oligosaccharide 1,2-alpha-mannosidase IC	0.869	25
MGG_01941	6	FAD binding domain-containing protein	0.805	24
MGG_02253	6	cell surface protein	0.969	17
MGG_03635	6	hypothetical protein	0.841	23
MGG_03692	6	glutaminyl-peptide cyclotransferase	0.832	30
MGG_04022	6	hypothetical protein	0.962	25
MGG_04325	6	hypothetical protein	0.997	22
MGG_04343	6	extradiol ring-cleavage dioxygenase	0.927	21
MGG_04944	6	hypothetical protein	1	18
MGG_05632	6	hypothetical protein	0.99	20
MGG_05914	6	hypothetical protein	0.998	20
MGG_06060	6	zinc transporter YKE4	0.991	23
MGG_07324	6	hypothetical protein	0.818	33
MGG_07372	6	hypothetical protein	0.928	19
MGG_07434	6	transmembrane 9 superfamily protein member 2	0.971	26
MGG_09742	6	hypothetical protein	0.992	18	Gene disruption
MGG_10051	6	hypothetical protein	0.98	25
MGG_10159	6	mitochondrial import inner membrane translocase subunit tim-14	0.983	20
MGG_11774	6	endoglucanase	0.994	21
MGG_12272	6	trm-112	0.924	18
MGG_13907	6	hypothetical protein	0.999	30
MGG_14269	6	hypothetical protein	0.961	18
MGG_15668	6	hypothetical protein	0.981	36
MGG_00202	5	hypothetical protein	0.949	24
MGG_00257	5	hypothetical protein	0.882	22
MGG_01326	5	NIMA-interacting protein TinC	0.967	25
MGG_02391	5	hypothetical protein	0.856	37
MGG_02645	5	hypothetical protein	1	17
MGG_02814	5	hypothetical protein	0.999	25
MGG_03522	5	rhomboid protein 2	0.988	37
MGG_03891	5	hypothetical protein	0.997	19
MGG_03919	5	HET-C protein	0.947	28
MGG_04439	5	endosomal protein P24B	1	21
MGG_04514	5	glycolipid 2-alpha-mannosyltransferase	0.963	30
MGG_05640	5	hypothetical protein	0.998	22
MGG_06169	5	hypothetical protein	0.973	18
MGG_07502	5	chaperone dnaJ 2	0.999	19
MGG_07729	5	hypothetical protein	0.907	30
MGG_09159	5	chitin deacetylase	0.934	21
MGG_09693	5	hypothetical protein	0.998	19
MGG_10423	5	cellulase	0.982	19
MGG_12616	5	hypothetical protein	0.861	28
MGG_13019	5	hypothetical protein	0.95	21
MGG_13163	5	hypothetical protein	0.839	38
MGG_14230	5	hypothetical protein	0.953	25
MGG_14598	5	hypothetical protein	0.857	22
MGG_15950	5	hypothetical protein	0.995	32
MGG_16125	5	hypothetical protein	0.999	26
MGG_17533	5	signal peptidase I	0.889	35
MGG_18015	5	hypothetical protein	0.844	25
MGG_00181	4	hypothetical protein	0.999	24
MGG_00343	4	hypothetical protein	0.937	34
MGG_01145	4	hypothetical protein	0.996	18
MGG_02368	4	galactose oxidase	0.915	23
MGG_02638	4	hypothetical protein	0.999	26
MGG_02792	4	cytochrome P450 52E1	0.957	21
MGG_02859	4	initiation-specific alpha-1,6-mannosyltransferase	0.995	27
MGG_02863	4	oryzin	0.997	23
MGG_03759	4	GPI transamidase component GPI16	0.825	25
MGG_05381	4	beta-1,6-galactanase	0.863	19	Gene disruption
MGG_07645	4	carboxypeptidase A	0.915	19	Gene disruption
MGG_09022	4	hypothetical protein	0.995	19
MGG_09032	4	aspergillopepsin-2	0.965	17
MGG_09188	4	malate dehydrogenase	0.99	17	Gene disruption
MGG_09421	4	hypothetical protein	0.999	19
MGG_10926	4	hypothetical protein	0.96	26
MGG_10961	4	hypothetical protein	0.955	21
MGG_11036	4	cellobiose dehydrogenase	0.812	23
MGG_12521	4	hypothetical protein	0.997	16
MGG_12939	4	hypothetical protein	0.969	19
MGG_14006	4	hypothetical protein	0.994	19
MGG_14966	4	hypothetical protein	0.988	18
MGG_15267	4	hypothetical protein	0.979	17
MGG_17063	4	hypothetical protein	0.987	22
MGG_17123	4	hypothetical protein	0.997	18
MGG_00488	3	hypothetical protein	0.999	33
MGG_01872	3	hypothetical protein	0.999	25	Gene disruption
MGG_01912	3	beta-glucosidase 1	0.819	19
MGG_02073	3	hypothetical protein	0.999	20
MGG_02155	3	hypothetical protein	0.993	21
MGG_03440	3	hypothetical protein	0.999	24
MGG_03502	3	feruloyl esterase B	0.951	19
MGG_03951	3	hypothetical protein	0.801	23
MGG_04547	3	endoglucanase II	0.99	20
MGG_04756	3	glutamyl-tRNA(Gln) amidotransferase subunit A	0.936	19
MGG_04991	3	hypothetical protein	0.992	22
MGG_05054	3	hypothetical protein	1	18
MGG_05599	3	beta-glucosidase 1	0.901	17
MGG_05751	3	hypothetical protein	0.991	21
MGG_06631	3	hypothetical protein	0.994	19
MGG_06786	3	disulfide-isomerase A6 precurso	0.998	23
MGG_07184	3	hypothetical protein	0.991	18
MGG_07311	3	hypothetical protein	0.999	20
MGG_07631	3	fungal cellulose binding domain-containing protein	0.856	20
MGG_07749	3	hypothetical protein	1	20
MGG_08041	3	metalloprotease 1	0.967	22	Gene disruption
MGG_08158	3	hypothetical protein	0.882	18
MGG_08342	3	phosphorylcholine phosphatase	1	23	Gene disruption
MGG_08499	3	manganese lipoxygenase	0.921	16
MGG_11804	3	hypothetical protein	0.992	19
MGG_12647	3	Ser/Thr protein phosphatase family protein	0.899	34
MGG_14129	3	hypothetical protein	1	18
MGG_14858	3	54S ribosomal protein L24	0.985	23
MGG_15076	3	hypothetical protein	0.866	28
MGG_15266	3	hypothetical protein	0.997	16
MGG_16187	3	hypothetical protein	0.998	18
MGG_16836	3	hypothetical protein	0.999	18
MGG_17227	3	hypothetical protein	0.971	22
MGG_00047	2	hypothetical protein	0.999	18
MGG_00577	2	hypothetical protein	0.996	22
MGG_00992	2	hypothetical protein	0.991	19
MGG_01085	2	ThiJ/PfpI family protein	0.991	24
MGG_01243	2	hypothetical protein	1	19
MGG_01336	2	bacteriodes thetaiotaomicron symbiotic chitinase	0.957	17
MGG_01358	2	hypothetical protein	1	19
MGG_01366	2	hypothetical protein	0.998	23
MGG_01532	2	hypothetical protein	0.999	17	Gene disruption
MGG_01977	2	hypothetical protein	0.987	28
MGG_02134	2	gamma-glutamyltransferase	0.998	22
MGG_02508	2	hypothetical protein	1	19
MGG_02630	2	pH-response regulator protein palI/RIM9	0.993	25
MGG_02884	2	beta-Ig-H3/Fasciclin	0.992	17
MGG_03337	2	endoprotease	0.999	19
MGG_03392	2	hypothetical protein	0.883	27
MGG_03858	2	hypothetical protein	0.98	22
MGG_04128	2	hypothetical protein	0.989	19
MGG_04259	2	hypothetical protein	0.999	18
MGG_04311	2	3',5'-bisphosphate nucleotidase	0.986	32
MGG_04752	2	ATP synthase subunit 4	0.982	38
MGG_04948	2	magnesium-dependent phosphatase 1	0.961	19
MGG_05100	2	hypothetical protein	1	19
MGG_05110	2	hypothetical protein	0.953	32
MGG_05351	2	hypothetical protein	0.977	21
MGG_05575	2	hypothetical protein	0.994	21
MGG_06225	2	hypothetical protein	1	17
MGG_06327	2	candidapepsin-3	0.984	20
MGG_06359	2	hypothetical protein	1	19
MGG_06374	2	hypothetical protein	1	23
MGG_06906	2	hypothetical protein	0.998	27
MGG_07306	2	mixed-linked glucanase	0.975	21
MGG_07404	2	tripeptidyl-peptidase 1	0.812	18
MGG_07419	2	hypothetical protein	0.999	19
MGG_07981	2	aminopeptidase ypdF	0.866	38
MGG_07997	2	hypothetical protein	0.998	22
MGG_08117	2	DRAP deaminase	0.897	25
MGG_08175	2	PQ loop repeat protein	0.992	23
MGG_08535	2	hypothetical protein	0.991	19
MGG_08624	2	C-8 sterol isomerase	0.967	25
MGG_08799	2	hypothetical protein	1	19
MGG_09576	2	hypothetical protein	1	24
MGG_09604	2	hypothetical protein	0.854	36
MGG_09692	2	aminopeptidase Y	0.979	22
MGG_09934	2	dUTPase	0.957	14
MGG_10024	2	hypothetical protein	1	24
MGG_10208	2	starch binding domain-containing protein	0.96	17
MGG_10371	2	glutaredoxin-C4	0.942	30
MGG_10490	2	GPI-anchor transamidase	1	26
MGG_10510	2	ribonuclease T2	0.964	17
MGG_10669	2	endonuclease/exonuclease/phosphatase	0.992	23
MGG_10720	2	guanyl-specific ribonuclease F1	0.999	23
MGG_10799	2	acid phosphatase PHO1	0.99	19	Gene disruption
MGG_12025	2	aldose 1-epimerase	0.984	20
MGG_12509	2	hypothetical protein	1	17
MGG_12595	2	alpha-amylase	0.99	19
MGG_12627	2	hypothetical protein	0.951	24
MGG_12979	2	hypothetical protein	0.988	22
MGG_13063	2	hypothetical protein	0.964	19
MGG_13132	2	hypothetical protein	1	18
MGG_13262	2	FAD binding domain-containing protein	0.968	20
MGG_13471	2	hypothetical protein	0.996	22
MGG_13610	2	hydrolase	0.998	22
MGG_13809	2	cellobiose dehydrogenase	0.977	23
MGG_14555	2	hypothetical protein	0.962	14
MGG_14715	2	hypothetical protein	0.999	18
MGG_15239	2	hypothetical protein	0.984	24
MGG_15539	2	hypothetical protein	0.998	19
MGG_16202	2	hypothetical protein	0.829	29
MGG_16422	2	hypothetical protein	0.962	22
MGG_16595	2	hypothetical protein	1	23
MGG_17132	2	hypothetical protein	1	20
MGG_17711	2	hypothetical protein	0.98	17
MGG_17900	2	RING-9 protein	0.881	23
MGG_18005	2	hypothetical protein	1	17
MGG_00005	1	hypothetical protein	0.884	24
MGG_00095	1	hypothetical protein	0.932	23
MGG_00245	1	hypothetical protein	0.997	17
MGG_00495	1	hypothetical protein	0.927	18
MGG_00703	1	MAS3 protein	0.996	17	Gene disruption
MGG_01861	1	hypothetical protein	0.998	18
MGG_02288	1	hypothetical protein	0.999	21
MGG_02347	1	hypothetical protein	0.989	16
MGG_02854	1	pirin domain-containing protein	0.889	25
MGG_03354	1	hypothetical protein	0.995	16
MGG_03784	1	hypothetical protein	0.99	20
MGG_03882	1	gamma-glutamyltransferase	0.904	30
MGG_04925	1	hypothetical protein	0.999	24
MGG_04979	1	GPI mannosyltransferase 4	0.899	23
MGG_05338	1	hypothetical protein	0.999	21
MGG_05518	1	hypothetical protein	0.865	24
MGG_05879	1	hypothetical protein	0.99	22
MGG_06056	1	YeeE/YedE family protein	0.929	22
MGG_06523	1	hypothetical protein	0.969	16
MGG_06846	1	hypothetical protein	0.986	23
MGG_07005	1	hypothetical protein	0.978	21
MGG_07024	1	hypothetical protein	0.982	27
MGG_07367	1	hypothetical protein	0.918	17
MGG_07556	1	hypothetical protein	0.992	25
MGG_07802	1	hypothetical protein	0.98	31
MGG_08047	1	glycerophosphoryl diester phosphodiesterase	0.857	19
MGG_08054	1	chitinase 1	0.976	26
MGG_08480	1	alpha/beta hydrolase	0.996	19
MGG_08497	1	hypothetical protein	1	21
MGG_08698	1	candidapepsin-8	0.998	23
MGG_09378	1	hypothetical protein	1	21	Gene disruption
MGG_09629	1	hypothetical protein	0.912	17
MGG_11072	1	hypothetical protein	0.999	23
MGG_13256	1	hypothetical protein	0.986	19
MGG_15329	1	hypothetical protein	0.904	23
MGG_15960	1	hypothetical protein	1	22
MGG_16603	1	hypothetical protein	0.999	20
MGG_16812	1	hypothetical protein	0.99	23
MGG_17153	1	hypothetical protein	0.94	16
MGG_17425	1	hypothetical protein	0.999	20
